# Supplementary material for: Influence of Diet and Lifestyle on the Development of Gestational Diabetes Mellitus and on Perinatal Results
Source: Nutrients. 2022 Jul 19;14(14):2954. doi: 10.3390/nu14142954 (PMC9319526; doi:10.3390/nu14142954)
Supplement: Supplementary file 1 [file nutrients-14-02954-s001.zip]

Archive with 1 entries (1 files):
- nutrients-1805860-supplementary.pdf
